# Supplementary material for: Periodontal Disease Augments Cardiovascular Disease Risk Biomarkers in Rheumatoid Arthritis
Source: Biomedicines. 2022 Mar 19;10(3):714. doi: 10.3390/biomedicines10030714 (PMC8945365; doi:10.3390/biomedicines10030714)
Supplement: Supplementary file 1 [file biomedicines-10-00714-s001.zip]

Archive with 1 entries (1 files):
- biomedicines-1619824-supplementary.xlsx
