# Supplementary material for: Periodontal Disease Augments Cardiovascular Disease Risk Biomarkers in Rheumatoid Arthritis
Source: Biomedicines. 2022 Mar 19;10(3):714. doi: 10.3390/biomedicines10030714 (PMC8945365; doi:10.3390/biomedicines10030714)
Supplement: Supplementary file 1 [file biomedicines-10-00714-s001.zip › biomedicines-1619824-supplementary.xlsx]

## Sheet: S1 Table
S1 Table. Olink CARDIOVASCULAR II panel
2,4-dienoyl-CoA reductase, mitochondrial (DECR1)
A disintegrinand metalloproteinase with thrombospondin motifs 13(ADAM-TS13)
ADM (ADM)
Agouti-related protein (AGRP)
Alpha-L-iduronidase(IDUA)
Angiopoietin-1 (ANGPT1)
Angiopoietin-1 receptor (TIE2)
Angiotensin-converting enzyme 2 (ACE2)
Bone morphogenetic protein 6 (BMP-6)
Brother of CDO (BOC)
Carbonic anhydrase 5A, mitochondrial (CA5A)
Carcinoembryonic antigen related cell adhesion molecule 8 (CEACAM8)
CathepsinL1 (CTSL1)
C-C motif chemokine 17 (CCL17)
C-C motif chemokine 3 (CCL3)
CD40 ligand (CD40-L)
Chymotrypsin C (CTRC)
C-X-C motif chemokine 1 (CXCL1)
Decorin(DCN)
Dickkopf-related protein 1 (Dkk-1)
Fatty acid-binding protein, intestinal (FABP2)
Fibroblast growth factor 21 (FGF-21)
Fibroblast growth factor 23 (FGF-23)
Follistatin(FS)
Galectin-9 (Gal-9)
Gastric intrinsic factor (GIF)
Gastrotropin(GT)
Growth hormone (GH)
Growth/differentiation factor 2 (GDF-2)
Heat shock 27 kDaprotein (HSP 27)
Hemeoxygenase 1 (HO-1)
Hydroxyacidoxidase 1 (HAOX1)
Interleukin-1 receptor antagonist protein (IL-1ra)
Interleukin-1 receptor-like 2 (IL1RL2)
Interleukin-17D (IL-17D)
Interleukin-18 (IL-18)
Interleukin-27 (IL-27)
Interleukin-4 receptor subunit alpha (IL-4RA)
Interleukin-6 (IL-6)
Kidney injury molecule 1 (KIM1)
Lactoylglutathionelyase(GLO1)
Lectin-like oxidized LDL receptor 1 (LOX-1)
Leptin (LEP) Lipoprotein lipase (LPL)
Low affinity immunoglobulin gamma Fc region receptor II-b (IgG Fc receptor II-b)
Lymphotactin(XCL1)
Macrophage receptor MARCO (MARCO)
Matrix metalloproteinase-12 (MMP12)
Matrix metalloproteinase-7 (MMP7)
Melusin(ITGB1BP2)
Natriuretic peptides B (BNP)
NF-kappa-B essential modulator (NEMO)
Osteoclast-associated immunoglobulin-like receptor (hOSCAR)
Pappalysin-1 (PAPPA)
Pentraxin-related protein PTX3 (PTX3)
Placenta growth factor (PGF)
Platelet-derived growth factor subunit B (PDGF subunit B)
Poly [ADP-ribose] polymerase 1 (PARP-1)
Polymeric immunoglobulin receptor (PIgR)
Programmed cell death 1 ligand 2 (PD-L2)
Proheparin-binding EGF-like growth factor (HB-EGF)
Pro-interleukin-16 (IL-16)
Prolargin(PRELP) Prostasin(PRSS8)
Protein AMBP (AMBP)
Proteinase-activated receptor 1 (PAR-1)
Protein-glutamine gammaglutamyltransferase2 (TGM2)
Proto-oncogene tyrosine-protein kinase Src(SRC)
P-selectin glycoprotein ligand 1 (PSGL-1)
for advanced glycosylation end products (RAGE)
Renin (REN) Serine protease 27 (PRSS27)
Serine/threonine-protein kinase 4 (STK4)
Serpin A12 (SERPINA12)
SLAM family member 5 (CD84)
SLAM family member 7 (SLAMF7)
Sortilin(SORT1)
Spondin-2 (SPON2)
Stem cell factor (SCF)
Superoxide dismutase [Mn], mitochondrial (SOD2)
T-cell surface glycoprotein CD4 (CD4)
Thrombomodulin(TM)
Thrombopoietin(THPO)
Thrombospondin-2 (THBS2)
Tissue factor (TF)
TNF-related apoptosis-inducing ligand receptor 2 (TRAIL-R2)
Tumor necrosis factor receptor superfamily member 10A (TNFRSF10A)
Tumor necrosis factor receptor superfamily member 11A (TNFRSF11A)
Tumor necrosis factor receptor superfamily member 13B (TNFRSF13B)
Tyrosine-protein kinase Mer(MERTK)
Vascular endothelial growth factor D (VEGFD)
V-set and immunoglobulin domain containing protein 2 (VSIG2)

## Sheet: S2 Table
Assay	ACE2	ADAM-TS13	ADM	AGRP	AMBP	ANGPT1	BMP-6	BNP	BOC	CA5A	CCL17	CCL3	CD4	CD40-L	CD84	CEACAM8	CTRC	CTSL1	CXCL1	DCN	DECR1	Dkk-1	FABP2	FGF-21	FGF-23	FS	Gal-9	GDF-2	GH	GIF	GLO1	GT	HAOX1	HB-EGF	HO-1	hOSCAR	HSP 27	IDUA	IgG Fc receptor II-b	IL-16	IL-17D	IL-18	IL-1ra	IL-1RL2	IL-27	IL-4RA	IL-6	ITGB1BP2	KIM1
Uniprot ID	P22004	Q15389	P35318	P29965	Q9NQ25	P49763	Q76LX8	Q9BWV1	P24394	P12931	P18510	P05231	O00220	Q13043	P35475	Q9Y6Q6	P25116	O14763	Q9BQR3	Q02763	P13726	Q9HB29	P01127	Q8NEV9,Q14213	Q8TAD2	P09341	P78380	O00182	P27352	P21583	Q14116	Q9NSA1	P01833	Q15109	P04179	Q99895	Q9GZV9	Q9BUD6	P01241	P19883	Q04760	Q9UIB8	Q13219	Q8IW75	P00797	Q16698	Q12866	Q96D42	P35442
OlinkID	OID00379	OID00380	OID00381	OID00382	OID00383	OID00384	OID00385	OID00386	OID00387	OID00388	OID00389	OID00390	OID00391	OID00392	OID00393	OID00394	OID00395	OID00396	OID00397	OID00398	OID00399	OID00400	OID00401	OID00402	OID00403	OID00404	OID00405	OID00406	OID00407	OID00408	OID00409	OID00410	OID00411	OID00412	OID00413	OID00414	OID00415	OID00416	OID00417	OID00418	OID00419	OID00420	OID00421	OID00422	OID00423	OID00424	OID00425	OID00426	OID00427
R1	2.74464	6.64843	3.30903	1.86755	8.28643	9.05541	0.45572	1.05449	1.21853	3.03037	6.80781	6.1138	2.66043	6.79165	4.95015	7.26328	8.52194	8.86186	7.49645	1.10834	3.37166	10.4199	4.40926	3.03307	0.79992	10.8687	9.17773	10.6479	10.3338	6.80732	7.90472	3.11451	1.98758	4.54689	8.36345	10.5507	8.91755	1.12849	4.12493	4.20252	1.5555	8.91369	5.76162	4.54089	6.25115	2.88142	3.44968	3.30095	9.31653
R2	2.48581	6.08672	6.94936	2.06238	8.27827	9.47471	0.37452	0.7622	0.87746	2.54017	4.71582	8.3126	1.76064	6.78107	4.73362	8.02949	7.0332	9.07312	7.48698	2.26467	2.59302	10.7525	3.31727	2.86494	1.84281	10.4494	8.88144	9.56652	2.30789	5.76294	7.89106	1.76591	2.31629	1.97981	6.05869	7.76069	7.39271	3.58714	4.41386	4.49009	1.30409	7.61399	5.32921	4.01753	5.0027	3.1804	6.21931	3.31427	7.91526
R3	2.50869	6.20357	1.00439	2.05732	8.33147	9.31386	0.67118	0.62906	1.00523	1.916	5.57441	4.96584	2.92908	6.97865	5.02639	7.61163	8.22059	9.08177	5.92675	1.90076	4.21505	10.543	3.27724	2.9805	0.94367	10.2296	8.91715	9.76596	5.63924	5.9092	8.51333	1.71961	2.7274	2.16759	5.45873	7.93028	8.29372	2.08114	2.95226	3.91973	1.04829	7.53735	4.17502	4.543	4.34942	3.80253	4.17484	3.354	7.66583
R4	4.86104	7.15009	1.69604	3.14902	8.52118	9.08133	0.97848	1.17789	2.26015	3.1895	10.4757	8.07331	3.48056	6.6537	5.44274	7.45139	10.09	9.28466	10.3472	5.51686	4.4469	10.708	7.48071	6.65573	2.01373	10.6292	9.16878	11.7144	8.80177	8.13167	8.20195	4.54847	2.64912	8.08989	8.76022	11.0111	8.97027	4.74289	3.93006	5.42664	2.00588	9.23425	6.47672	4.39558	6.03625	3.17342	4.95727	2.41524	10.4222
R5	3.86225	6.18861	1.81667	1.65981	8.49067	10.133	0.8965	0.97095	1.252	2.10547	4.4543	5.18233	2.39659	3.51113	4.51776	7.89599	8.99516	8.68147	6.2884	2.75065	2.00323	11.0904	4.12468	2.95843	1.27208	11.1408	9.37697	10.0243	5.71336	6.5845	6.21864	1.28553	2.44036	4.2058	7.15359	9.1942	6.2255	3.36065	4.91569	3.6662	1.74712	7.47157	6.09896	3.55241	4.28281	1.07376	3.74973	1.7585	9.39666
R6	3.01631	6.54369	1.38111	2.11049	8.312	9.09234	0.81617	0.88602	1.11333	2.94442	3.8003	3.44303	1.78409	6.04236	4.3711	6.12718	8.16049	9.04587	5.27037	1.51117	2.46673	10.3675	3.66828	2.8181	1.25011	9.2862	8.82861	10.0137	9.64655	6.52588	6.68724	2.56458	3.4095	2.5569	7.29311	9.67091	4.53905	2.20343	3.82518	3.54477	1.52968	8.3284	4.40014	3.82236	4.06015	2.94255	2.0797	2.04307	7.51416
R7	2.87191	6.60163	0.78861	2.22873	8.11852	8.90451	0.34058	0.66089	1.472	2.77092	9.62161	4.76327	4.33058	7.44531	4.46345	7.97706	9.40905	9.27209	8.37687	3.96628	3.72486	11.0168	3.28883	3.32685	1.16345	9.69199	8.36641	11.0672	7.70769	7.2076	7.72626	1.69482	2.49728	6.28247	8.58354	10.174	6.72101	4.77025	4.65115	4.28938	1.63365	7.94052	5.60286	3.43964	4.81082	2.22814	3.97088	2.17379	7.85873
R8	2.85048	6.56849	1.58462	2.36951	8.26984	9.36145	0.73883	0.86701	0.80919	2.42073	6.34536	5.72463	1.62631	4.75595	5.05081	7.69434	8.57138	9.19298	7.73983	2.90519	4.49986	10.6686	3.78254	2.40618	0.99821	10.6132	9.13749	10.9376	10.6644	6.17307	7.28227	2.42651	1.82804	3.21178	7.33131	9.64168	7.59814	4.58172	3.39201	3.30258	1.43625	7.94293	5.57684	3.71981	4.07533	1.84958	3.80964	2.57919	7.1914
R9	3.726	6.62146	1.17099	2.27187	8.33475	9.46867	0.68369	1.4479	2.04329	3.13647	9.12131	6.53032	3.26345	7.03263	4.77979	7.50488	8.22128	9.16996	9.96359	3.11568	3.12882	10.938	4.12001	3.97465	1.10558	10.688	9.34291	11.1668	7.46464	7.82795	7.62681	5.23208	2.84247	5.84428	8.90229	10.8268	8.17654	4.14215	4.68608	4.72176	1.26108	9.53846	6.54451	4.64375	6.47031	3.27602	4.25791	2.2417	11.4427
R10	2.43533	6.58493	0.76187	2.09462	8.32452	9.81395	0.83757	0.98618	1.4152	2.03733	6.57388	5.33972	2.43996	7.2964	5.38403	7.85862	8.92821	9.04181	7.39051	2.17416	4.63128	10.8966	3.7986	3.2592	1.30071	9.79523	9.01431	10.5136	7.55744	7.00296	7.99886	3.73147	2.49271	4.19107	8.58653	10.2951	9.49405	4.7474	4.49976	3.85375	1.26781	9.04794	6.15532	3.94314	4.88156	2.90135	4.31469	3.71935	7.1616
R11	3.38592	6.93982	1.04945	1.66027	8.51846	9.34567	0.84299	1.19452	1.50896	3.58593	7.80574	8.26875	3.55103	6.79612	5.25281	7.22588	9.61806	9.40962	9.45995	5.2045	3.58557	10.9693	3.86219	3.01553	0.89621	10.8159	8.82898	11.1158	11.2095	5.43617	7.15708	1.97346	6.20218	4.73078	8.44281	10.1611	10.4631	3.37147	5.10054	4.11382	1.63221	8.06059	5.26415	3.91445	4.64932	2.19524	4.54972	3.2681	7.50962
R12	4.50501	5.68647	0.80166	1.61154	7.85193	9.15802	0.34923	0.43555	0.53874	2.78972	4.0571	3.61573	1.41828	5.26129	4.16943	7.63125	8.06859	8.6015	6.56289	0.97464	1.65787	10.7571	3.01769	2.76048	1.08947	10.7856	8.71035	7.62904	2.13898	5.30986	5.50942	1.77659	2.08055	1.23813	4.40666	7.31434	4.86468	1.43858	3.13777	3.69865	1.05415	7.60238	5.85906	4.22531	4.20069	2.25274	2.52408	2.49949	7.813
R13	2.8451	6.83608	1.58972	2.69244	8.53379	9.27097	0.96801	1.06664	1.69269	3.33263	4.23942	7.25963	2.27217	6.86485	5.20805	7.58858	10.003	9.21275	10.6812	3.35903	3.26407	10.8296	4.21161	3.61759	1.56305	10.3731	8.7858	10.2245	8.18686	6.10351	7.46967	2.4259	2.5483	4.436	9.53405	10.3038	9.22227	4.13942	3.12285	4.31505	1.83893	10.9669	6.4151	4.32632	6.01029	2.77743	5.46116	3.29782	8.033
R14	3.15962	6.66417	1.22268	2.52289	8.63743	9.43657	0.40403	0.89417	1.67914	2.24628	7.79555	9.12442	2.75496	6.33482	5.33056	7.79931	9.21263	9.52249	8.63893	2.30071	3.26867	10.8601	4.90194	4.80791	1.07507	9.42994	8.35602	10.8935	7.11877	6.72417	6.64505	2.01778	5.23516	4.93485	8.23591	9.89101	9.1029	3.52917	3.04781	4.798	1.26785	8.03218	6.14564	4.04322	6.05762	3.08423	6.0047	3.66952	7.17548
R15	3.92736	6.03747	1.08144	1.65737	8.13183	9.00298	0.35097	0.80583	0.80193	1.92653	6.00721	5.40056	1.74109	5.4804	4.52078	7.76346	8.98795	8.99887	6.75337	1.94554	2.70863	10.5671	3.87196	2.65596	1.20487	10.7708	8.39328	9.56361	6.09802	7.71666	6.70503	2.61067	1.95873	2.106	5.3659	8.28592	8.039	3.47526	4.10548	4.20667	1.14138	7.75011	5.47738	4.41219	4.97058	3.45401	2.8694	3.26693	7.04076
R16	4.1183	5.74896	0.72858	2.80232	8.04442	8.63727	0.23249	0.81722	0.3699	3.09684	4.13785	3.79265	1.27566	5.88661	4.43202	7.54378	11.4546	8.6027	5.57318	1.8043	2.29934	10.5148	3.01567	2.40968	1.05952	11.4163	9.18442	7.59925	0.95732	6.0176	6.51494	1.70614	2.05824	1.34406	5.82298	7.87084	6.4428	3.13162	4.27053	6.30074	1.10576	9.00121	5.18166	4.45619	4.55274	2.67215	2.51424	3.19372	8.5263
R17	3.2505	6.92641	1.34291	2.83071	8.94702	9.4626	1.29526	1.04923	1.42873	2.80872	11.3905	7.61057	3.00032	6.2352	5.77246	7.66989	12.172	9.52341	10.7592	4.49093	5.35983	11.3108	3.826	2.96302	1.67767	11.5586	9.63644	11.3776	8.53884	5.39841	9.03829	2.25656	0.91212	9.96987	8.50535	10.9881	10.1874	2.73838	4.61142	5.33104	2.16257	9.40563	6.98201	5.15708	6.58743	3.14718	4.43858	4.71766	10.8286
R18	3.25452	7.06789	2.64104	4.03811	7.90688	10.6013	2.51352	1.73593	3.9688	2.90688	11.354	11.3855	5.96693	6.54685	6.72767	7.54945	12.1418	8.96087	13.5487	4.54824	6.8919	11.7985	10.4189	8.18651	3.01806	10.3182	8.63308	12.2842	8.1232	8.00507	8.52573	2.14073	4.12047	5.97301	10.0969	11.3209	10.845	2.87151	4.87158	10.716	2.76758	9.53885	7.20335	6.00789	5.49691	2.1703	4.68298	4.72539	7.68289
R19	3.47901	6.66687	0.85025	2.48662	8.11328	9.26231	0.58167	0.79725	1.39423	2.19309	8.54686	5.5592	2.82875	7.3259	4.9717	7.28916	9.84286	9.08992	8.95416	3.01562	3.85974	10.6688	3.405	2.51002	0.90548	9.33936	8.05625	9.81992	5.44777	5.67796	7.18256	3.21695	1.76297	5.62324	8.62264	10.4039	9.85971	3.51181	5.32355	3.92667	1.46678	8.6051	6.02047	4.44816	5.657	2.93222	3.46914	2.47319	8.98162
R20	3.41318	6.96743	0.9713	2.14912	8.83396	8.81044	-0.99988	0.89031	0.62231	3.18352	9.31445	5.41109	2.01823	5.33092	5.23643	7.76008	10.1792	8.87874	10.606	4.29769	2.64041	10.7353	3.64125	3.34624	0.91687	10.1891	8.47845	11.5025	8.45403	6.87513	7.19203	1.97908	3.58151	5.89296	7.84426	10.0875	6.57339	4.49006	3.19246	4.48063	1.33892	8.6412	5.88082	4.89264	5.57347	2.72049	3.71207	2.69105	8.94324
R21	3.81203	7.07548	0.68169	2.23019	8.23034	9.57648	0.2793	1.03386	1.77478	2.09587	8.67017	7.8108	2.71806	5.83278	5.33354	7.76301	10.0877	9.09573	10.7984	4.21265	4.16197	10.7873	5.34209	3.16655	1.15757	10.3142	8.78868	10.6618	11.1038	7.51059	8.31682	1.89232	3.96004	5.8908	8.33847	10.7257	8.72047	4.05781	3.80356	4.83048	1.32544	8.82789	6.25138	4.19187	5.7069	2.54779	4.42878	3.47559	8.15843
R22	2.77564	6.05725	0.80478	1.9105	8.01343	9.49254	0.21769	0.70667	1.10822	3.32187	5.71122	5.68998	1.95502	6.79457	4.68219	7.66146	8.56998	8.8807	6.42362	1.68524	2.65692	10.5456	3.35132	3.52784	0.91414	10.7333	8.75526	10.5316	8.68018	8.43231	7.15215	4.20526	1.89192	2.92203	6.87266	9.0007	8.18511	4.00895	4.44476	4.34119	0.9854	9.18544	5.06331	4.26212	5.30409	3.31693	4.12264	3.02938	8.19905
R23	3.37147	6.24153	0.65892	2.05442	8.14441	9.2728	0.52646	0.8028	1.06417	3.57549	6.40585	5.42764	1.82114	5.84997	4.42259	7.58383	8.281	8.96278	6.11848	2.6515	3.28523	10.8158	3.46374	4.41126	1.36837	10.3513	9.0706	9.49929	4.70539	7.54423	7.76213	2.00394	3.04297	1.98601	5.34432	8.81064	5.79397	4.42699	3.46208	4.1024	1.21883	7.6286	5.11914	4.06123	5.5034	3.81555	3.71523	2.45025	8.493
R24	3.01985	6.96284	1.15497	2.11717	8.5714	9.42968	0.80025	1.00931	1.85426	2.24073	9.26056	10.1409	2.61577	6.39766	5.08428	7.76974	10.0886	9.33402	12.2195	4.25127	3.12662	10.6876	3.31586	3.23883	1.13124	10.1597	9.18339	10.7686	7.79124	7.02487	8.49822	3.08354	4.00727	7.06476	7.54633	10.7189	6.98943	3.78326	4.48621	4.539	1.4494	8.70148	6.34649	4.50951	5.7836	2.74546	8.9477	2.61802	8.75746
R25	4.48213	6.38895	0.92945	2.32047	8.24535	9.20737	0.38366	1.04696	1.4787	3.7477	8.15633	5.82847	2.37834	5.52947	5.47423	7.04311	8.21011	8.90633	10.0546	2.58022	3.79353	10.6644	4.05764	4.255	1.10052	10.9276	8.36835	11.0414	3.0146	6.19108	7.93434	2.49711	4.56735	4.3377	7.50639	9.89798	9.70441	3.11279	3.28229	4.25883	1.57943	8.82286	6.96369	4.47474	5.7334	3.45317	3.55381	3.5035	8.85825
R26	4.37055	5.95827	1.48469	2.34472	8.2018	9.10587	0.20827	0.88123	0.83959	3.52909	6.38761	6.23822	1.85844	5.69129	4.59648	7.19438	8.4294	9.0009	7.1716	1.88949	3.2902	10.622	4.31226	3.26811	1.01878	10.6116	8.75055	8.92238	4.73225	6.43968	7.61284	1.752	4.35719	2.15729	6.0366	8.48846	8.01165	3.05581	3.18845	4.19914	1.11159	7.99642	5.77735	3.46869	5.40342	4.04803	4.86127	3.21075	8.76635
R27	3.72819	6.96171	1.49964	3.07549	8.045	9.84927	1.20382	1.32771	2.66527	2.55655	13.1381	11.8605	4.77153	5.16234	6.46732	8.67376	11.5767	9.41063	12.9565	4.72557	5.41953	11.1249	4.93505	5.36334	1.87209	10.7001	9.59287	10.6016	8.10282	6.9154	9.26604	1.36432	4.21276	8.45844	8.91845	11.2352	10.6353	3.90793	5.06712	11.6436	2.68796	9.63406	7.46071	4.3954	6.05288	2.68275	7.28866	4.37575	7.70647
R28	2.87483	6.90469	1.1963	2.9039	8.22848	9.46876	0.55279	1.03077	2.05454	3.66431	9.66758	10.4034	4.14731	4.7657	5.63667	8.42003	10.1334	9.36952	11.6764	5.51414	4.46809	10.6131	8.26725	6.20938	1.30542	10.6717	8.59756	10.2601	7.03208	7.13439	9.66099	0.68814	2.38013	7.36816	9.40071	11.1236	10.0501	4.67682	3.36873	11.2517	2.20382	9.37974	7.51454	4.17617	5.99238	2.51018	7.04806	4.30145	9.84969
R29	3.53529	7.12488	1.4887	3.89538	8.27258	10.3684	1.43442	1.17405	2.60884	3.12708	12.3494	10.5436	5.23564	5.6817	6.26766	7.14975	12.9552	9.25106	11.823	4.79579	4.62071	11.3059	7.84142	6.19737	1.86586	10.4655	9.12753	11.6625	10.087	8.34836	9.00431	1.34295	3.40006	8.95144	9.01291	11.5361	11.0414	4.45224	4.83494	10.9997	2.27727	8.95454	6.84537	5.58896	6.10082	2.5699	3.95649	3.67299	7.75842
R30	3.57095	7.00423	2.49792	3.40597	8.73718	11.3667	2.44714	1.16407	4.10837	2.56426	12.3182	13.375	6.12695	5.85784	6.6049	8.96947	12.3802	8.92629	13.2503	4.29654	2.8795	11.8014	12.6883	8.30018	2.01724	10.3684	8.80735	11.4457	6.4902	7.64179	7.5646	2.21699	4.189	6.4767	9.80122	11.6097	9.18281	3.82365	4.13683	10.8203	2.48775	9.43114	7.78623	5.60493	5.65921	3.134	6.71268	2.5773	8.61256
R31	4.33126	7.32575	1.90361	4.04044	8.39801	11.057	1.55554	1.03119	3.61504	4.58994	12.4807	8.85466	5.55549	6.02245	6.47724	6.72837	10.7804	9.40088	13.3987	4.32578	3.40059	11.6626	10.3086	7.86998	1.94235	10.9249	8.99774	11.7345	9.32496	7.07263	8.13859	2.47022	8.20848	7.62051	9.41245	11.8943	10.5129	3.46627	3.51529	10.2476	2.75945	10.0405	7.38517	5.34693	6.0976	2.62242	6.85293	3.21557	9.2232
R32	6.25815	6.78345	2.4689	4.68175	7.82908	10.2305	2.8899	1.46807	4.15507	4.78667	12.2267	9.81991	6.31443	4.93493	5.65458	5.55239	11.4951	9.2593	12.8897	4.59065	2.80305	11.1174	10.4366	8.13978	2.14348	11.3049	8.85899	10.674	11.8469	7.21267	7.80958	2.78816	6.12098	6.78787	10.7125	11.6183	9.27689	3.15229	5.30197	10.3715	2.68821	9.856	6.81934	5.16626	6.64125	3.29117	5.81628	2.76465	8.69395
R33	3.83395	7.19244	1.95832	4.3022	8.30093	11.0394	2.02314	1.59669	3.87024	3.80188	14.2096	10.6493	5.97951	6.11926	6.53281	7.4958	12.4676	9.46847	13.7196	4.27929	3.7052	11.6894	11.2748	8.3175	2.30538	11.724	8.93627	11.5062	7.88208	7.37963	7.87656	2.14594	4.07372	8.53119	9.57644	11.2763	11.1855	4.34512	5.12571	10.7168	2.9464	11.185	6.96199	4.54227	5.51112	2.97118	5.46513	3.22902	9.48035
R34	2.97472	6.96779	2.6591	4.19931	8.03358	11.0184	2.91433	0.93701	3.82647	2.72625	11.9249	11.1307	6.30259	5.79163	6.04527	7.85792	12.0834	9.06526	12.6094	4.71411	4.00718	11.6693	11.0787	8.50229	2.83639	10.6124	9.10332	10.7452	4.61821	5.64495	9.03517	2.38773	4.15548	7.65472	10.0994	11.5519	10.5549	3.90079	5.41358	11.0306	2.84425	9.68986	7.66679	5.55424	6.53401	2.48093	4.72582	2.53702	9.39836
R35	2.85593	6.99096	2.42736	4.77202	8.2102	11.0849	2.65516	1.10415	3.73477	1.87515	13.5602	10.2631	5.91023	5.95404	6.90768	7.42645	11.7116	8.91184	13.5895	4.78314	3.48737	11.6039	10.7404	6.50506	2.61287	10.112	8.49238	10.9519	9.22423	6.78288	9.43826	2.40999	3.82462	7.42819	9.10047	11.4435	10.9588	3.35433	3.1985	10.7561	2.50313	8.95832	6.13498	4.63498	6.06221	2.1374	4.92055	3.77579	7.11684
R36	3.68804	6.41076	3.12691	4.6225	7.84877	10.8988	3.73805	1.55055	3.759	2.28579	11.8487	10.4903	6.64474	5.5316	6.52233	8.67784	11.6814	9.69119	14.0893	4.69654	3.66092	11.6142	11.6134	10.9419	3.8017	10.0223	8.69098	9.92084	9.53552	7.55869	8.1346	2.75034	4.7768	6.2512	13.1162	11.9693	11.1064	3.09841	5.83187	10.8437	2.51484	10.7214	8.41558	5.22446	6.99281	3.28152	9.47874	3.0826	9.06658
R37	3.34091	6.7324	1.27803	3.27211	7.94474	9.66395	0.46562	0.98318	2.05047	2.18514	11.458	7.55146	4.38312	6.03117	5.99645	7.57726	11.2567	9.04927	11.8775	4.59015	2.74709	10.9395	4.45036	6.24949	1.07136	10.7375	7.9006	11.4437	10.8398	6.61596	8.33528	0.98777	2.11761	8.28945	8.44293	10.7794	10.1208	3.04416	2.8731	8.18252	1.99324	8.65112	4.87814	4.36574	5.81958	2.27441	4.45375	3.00936	7.62043
R38	5.21619	6.17525	1.30133	3.06264	8.1532	9.16471	0.46298	0.87016	1.40535	3.79091	6.25755	7.09356	2.65687	6.51288	4.88307	7.4349	8.59293	8.89517	7.19911	1.6148	3.73466	10.5832	4.47114	3.40266	1.05705	10.1512	9.12867	9.47314	6.64152	6.2232	7.95407	3.46503	3.49059	2.91133	7.30224	9.48813	8.8635	3.87769	4.10495	4.68798	1.31454	8.52187	6.38584	3.42523	6.31464	3.78064	6.42719	2.89649	9.35001
R39	4.84907	6.91705	1.13873	2.3782	8.28353	9.77555	0.68445	1.00727	1.77625	3.71452	11.8693	6.70676	3.32386	6.54281	4.86142	7.78548	10.1612	9.14354	10.9657	4.66396	3.97019	10.8729	3.91758	3.51427	1.10437	10.1332	8.54812	10.0162	5.00034	6.91074	6.61876	1.88805	2.75549	7.95811	8.87937	10.3855	8.77168	3.89682	5.4269	4.44332	1.52187	9.14366	6.24852	5.16637	5.70556	2.84453	5.38677	1.99975	7.63286
R40	4.68204	7.42495	1.78768	2.91199	8.47379	10.4508	1.11841	1.39044	2.4366	3.46825	13.5205	9.14541	4.55582	5.59479	6.28741	6.78404	10.542	9.45134	12.2868	4.23601	4.18885	11.4756	6.3654	4.90117	1.55065	10.4395	8.45136	10.7179	7.71183	5.99133	8.86162	1.99372	5.86125	8.5286	8.9826	11.1416	10.3153	2.41477	5.32916	7.65243	2.18604	9.05101	5.88457	4.71298	5.63449	2.38972	3.12223	4.22297	9.49812
R41	2.80376	7.02418	0.73593	2.39138	8.25085	9.62401	-0.89769	0.80376	1.21951	2.91228	8.38407	8.20984	2.16706	6.10506	5.1581	7.37571	10.0089	8.97721	10.8172	4.25104	3.02185	10.9142	2.60376	2.58739	1.02415	10.0928	8.2027	10.8356	8.90029	6.70263	7.18192	1.36774	3.63447	5.89582	8.06746	10.6243	8.73137	3.73212	3.09235	4.87651	1.56598	8.77968	5.86929	4.68736	5.58994	2.60126	6.08267	2.53158	7.23067
R42	2.24388	6.73808	1.2232	1.56352	8.37786	9.78098	0.23302	0.92024	1.46723	2.09616	9.75033	8.50995	3.29157	5.78182	5.17683	8.32244	11.2892	9.13983	11.4403	4.05672	3.14949	11.3134	5.07908	3.76102	1.65049	10.5967	8.83496	10.1764	9.3451	6.16788	6.91221	1.77966	0.58537	5.88951	8.02734	10.8265	9.72577	3.22028	3.2435	5.41673	1.42366	8.68913	6.95168	4.63753	5.44457	2.63939	4.17173	4.1919	7.55878
R43	3.10296	6.66551	2.08362	3.18594	8.53723	9.44281	1.00092	1.00027	1.71895	1.55201	10.2501	9.56436	4.18398	6.00712	5.34742	8.13157	10.8253	9.10261	11.4051	4.52181	3.34994	11.0713	5.25397	6.02554	2.14744	11.0423	9.59081	10.4494	10.3254	7.87973	8.14574	2.05661	1.81876	6.55049	9.11799	10.7443	10.1895	4.49255	4.6422	6.14721	1.80797	8.91334	6.48217	4.19457	6.16026	2.73589	6.51127	4.13683	9.79983
R44	3.58398	6.76834	1.127	1.86099	8.00605	9.49495	0.78125	1.1912	1.75801	2.03253	8.83449	7.96282	2.58051	5.9267	5.41349	7.84831	10.0531	9.00768	10.9157	4.14742	3.67743	10.7081	5.23883	3.25	1.27403	10.1026	8.57531	10.1079	10.833	7.296	8.39834	1.71389	3.47468	5.69426	9.66105	10.5387	9.11794	3.3912	3.9572	5.00656	1.26845	8.92841	6.05586	3.99603	5.50787	2.50844	4.16971	3.10443	7.83167
R45	2.85336	6.47788	3.5938	3.81941	8.16991	9.49313	0.62323	1.01759	1.62852	2.83569	10.1224	8.30097	3.57135	3.93952	5.47421	7.57255	9.61815	8.40601	10.0784	4.10433	3.19395	10.6906	4.97723	5.41682	1.56467	10.0645	8.82169	10.8908	5.34509	7.17194	8.18718	2.75663	3.3484	5.65372	9.7605	10.5937	10.0252	3.96259	4.07151	5.81214	1.59314	9.04553	6.01553	3.80868	4.63084	2.66607	4.71934	2.46216	8.08461
R46	3.86409	6.55825	1.10793	2.64925	8.23369	9.5276	1.01256	0.80309	1.54483	2.90594	10.2323	8.35658	3.58534	7.9508	5.58891	7.4494	10.0565	8.70922	10.4341	4.32088	3.85036	10.9542	4.54625	5.60472	1.12706	11.0806	8.58562	10.4474	6.18571	7.09711	7.58436	2.18811	4.78255	6.19013	9.87386	10.5715	9.90077	4.80782	4.71227	5.25152	1.80924	8.4904	6.31055	5.07515	5.6399	2.69477	4.72352	2.62829	8.94488
R47	3.43758	6.55407	1.44185	3.6699	7.90284	8.47634	-0.77075	0.71497	1.6332	3.10243	8.39373	7.66205	2.41814	5.0283	4.90152	7.32815	10.5584	8.79851	10.2504	4.09047	3.00814	9.66785	3.65081	2.57379	1.93017	9.86897	8.38238	8.51261	10.5848	6.2785	7.24816	2.03067	5.60859	4.30959	7.47122	10.8214	8.62678	4.76288	5.13603	5.04018	1.47614	8.1277	5.80872	4.07379	6.49038	3.30926	6.3931	3.63307	7.7145
PD1	2.98055	6.81224	1.18697	2.8271	8.45373	9.60024	0.39362	0.83207	1.96885	3.46036	9.49512	8.23135	2.8509	5.18887	5.36827	8.01488	11.1967	9.3542	9.36006	4.33944	4.59499	11.0325	4.76713	3.48786	1.12883	10.4881	8.47968	12.1177	5.85565	6.95944	7.66718	1.1814	4.37724	6.41832	8.98877	11.2928	8.85013	3.62359	3.73769	6.92633	1.50148	10.3463	6.70225	4.76052	5.98894	2.19612	4.53851	2.28274	8.42646
PD2	3.85256	6.17668	1.49178	2.18544	8.41382	9.14988	0.68241	1.01476	1.4435	2.36809	5.12876	4.58531	1.83459	2.59433	2.25025	7.54705	9.17356	7.17349	5.67552	0.68955	1.78057	11.0124	3.59137	2.93435	1.00845	11.5157	9.00016	9.59908	1.58714	7.86997	2.72739	0.66763	2.097	3.44571	5.99153	9.77534	6.10185	2.70127	5.42362	3.88472	1.30472	8.33225	5.82735	4.37735	2.83524	0.81124	2.72958	1.77301	8.80433
PD3	2.73384	5.75535	0.98984	1.91692	7.98007	9.34758	0.33931	0.79865	0.38895	2.5979	3.82578	5.17076	1.32	2.88868	3.80331	7.14657	8.69039	8.47119	10.6038	2.73832	2.82387	10.5176	3.0638	2.61779	1.04308	10.6277	8.61082	9.16435	5.89464	5.08889	5.34783	1.03793	3.02153	3.08585	5.92159	9.2462	6.44009	2.13903	4.44015	3.33366	1.17585	7.33954	5.62842	3.99384	3.04966	1.03474	3.56862	2.00629	6.35087
PD4	3.08277	6.85469	1.33584	2.95132	8.28611	10.2571	1.71344	0.98547	2.64116	3.08564	10.427	9.03961	3.98901	7.13216	5.77891	7.86827	10.164	9.18399	12.1795	4.30171	4.12891	11.1969	9.20906	9.12282	1.41111	10.348	8.96613	10.796	6.56191	6.62071	8.65088	2.39387	3.81379	7.15633	8.39766	10.7149	9.73454	3.98282	4.45978	7.79821	2.09262	9.09555	6.2263	4.7247	5.40583	3.07623	5.83845	2.85793	7.71817
PD5	3.53167	6.32759	0.88643	2.30228	8.34654	9.23013	0.54839	0.71232	1.42231	2.5489	4.86232	3.20829	1.82944	6.94566	4.69351	7.15707	8.62933	8.92294	7.47666	1.92996	2.13925	10.585	4.22096	4.18671	1.29469	10.5881	8.66915	9.72819	1.56935	7.3853	6.92881	1.86181	1.99525	2.59645	6.64751	9.86733	8.0169	3.61929	4.60628	3.86852	1.51153	8.58998	4.92033	4.93137	5.53538	3.49929	3.08275	2.59037	8.52631
PD6	3.21302	7.05742	1.32509	2.66357	8.45077	9.51761	0.61418	0.93866	2.28214	2.58661	12.2379	10.9659	3.07574	7.27746	5.28643	7.88612	10.9405	9.38188	11.3185	5.62334	4.44897	10.9275	4.88944	3.73517	1.55059	10.3893	8.31433	11.3377	7.20415	7.04545	8.00618	2.04828	2.79116	6.86828	8.82853	10.7704	9.46237	4.29167	5.32761	4.91377	1.67769	8.52364	5.33672	4.79539	5.85806	3.2482	6.1157	2.63443	8.39312
PD7	2.83924	6.57596	1.16527	2.32563	8.29972	9.49545	0.72263	1.1153	1.56425	3.0308	7.49787	6.01511	2.22402	7.59901	5.34234	7.38568	7.29101	9.10593	9.69431	2.4797	4.56619	10.8133	3.84177	3.60099	1.1088	11.7148	8.99271	10.6589	4.95991	8.87924	7.68935	1.20958	3.79634	3.76857	7.99996	10.3184	9.12674	4.51094	4.64337	4.41004	1.5173	9.57673	5.93371	3.7923	5.6843	3.24668	5.43508	3.11744	8.19602
PD8	2.57239	6.5048	1.02831	2.49985	8.02033	9.40521	0.7142	0.65479	1.65492	2.00514	6.98439	3.70763	2.05411	7.19115	4.05155	6.88561	8.67215	9.07359	9.13827	3.18954	2.99818	10.7707	3.4765	2.88853	0.91412	9.67419	8.44863	10.0422	10.0294	6.44092	8.09428	2.74091	2.64437	4.47902	7.99246	10.048	9.02109	4.06188	4.19192	3.84562	1.2386	7.70201	4.90061	4.18366	4.96372	3.01923	2.87277	2.14167	6.76342
PD9	2.63743	6.66363	1.25989	2.16279	8.09959	9.10859	0.40844	0.83889	1.53174	1.98942	9.00477	6.79753	2.44263	7.7074	4.8041	7.63483	8.71842	9.09917	12.8712	5.83842	4.60785	10.279	3.38631	3.06471	1.29113	11.2337	8.65096	10.4155	6.31841	5.61691	7.4961	4.66507	2.21222	3.60097	8.62745	10.4976	9.07997	4.24209	4.59115	4.04407	1.37626	9.07344	6.23405	4.49056	5.20415	2.65894	4.81345	3.41089	7.33976
PD10	2.89528	6.61057	1.04264	3.37172	7.84468	9.01072	0.32349	0.8507	1.96355	2.65997	11.5503	8.24117	2.93589	7.36802	5.05757	7.47659	11.0121	8.71019	12.4079	4.60372	3.63161	10.8758	4.1697	4.59297	0.89675	10.2707	8.15975	11.1461	6.64243	6.05829	7.64481	1.16083	7.02622	8.06846	8.58148	10.3875	7.88582	4.84716	3.17423	7.00255	1.69735	8.78505	5.55674	4.59898	5.15295	2.34399	4.3072	3.05496	6.9448
PD11	3.04931	6.43716	1.01188	2.41005	8.37881	9.36487	1.78709	0.83245	1.54362	3.3012	7.42708	4.17373	2.3863	7.72665	5.45456	7.64328	9.01653	9.04596	6.11689	2.81788	3.23053	10.9116	4.75848	3.67289	1.22748	9.98004	8.40129	10.3192	3.47932	6.48391	8.45091	2.52113	2.53043	5.18919	7.68825	9.52606	9.71875	3.59539	3.57651	4.16618	1.34413	7.70666	4.77512	4.11438	5.30398	3.26094	2.91879	3.51584	8.14033
PD12	3.51361	7.08041	1.90272	2.87563	8.41918	10.0654	1.14894	1.41113	2.40973	2.68239	12.172	12.5178	4.68739	6.08719	6.14464	7.93355	10.7296	9.86205	12.4758	4.55082	3.25583	11.3628	7.32647	6.26836	1.98292	10.3726	8.8857	10.9141	6.51971	7.8603	8.92278	2.18507	4.37624	8.50205	9.07381	11.514	10.9552	4.32305	5.36167	9.72804	2.08961	9.38341	6.57414	5.97851	6.32682	2.59009	6.8619	3.01375	8.19752
PD13	3.69033	6.75865	1.19658	2.19894	8.28043	9.52042	0.55807	0.85834	1.48694	3.33676	7.89997	6.61784	2.22594	7.72164	5.36075	7.46897	9.70795	9.09976	7.2376	2.16749	3.73232	10.9312	3.59686	3.0287	1.21857	10.7916	8.68089	9.8172	7.12306	8.69742	8.19461	1.42852	2.52281	5.78552	7.4831	9.6755	9.55642	3.34951	4.52296	4.10509	1.22401	8.53758	5.49638	3.7172	5.35754	2.85447	3.33867	2.41486	8.73292
PD14	3.96886	7.02777	1.2293	2.97647	8.36406	9.14372	0.98483	1.18104	1.89279	3.00613	10.7329	9.18422	3.49881	7.55783	5.6823	8.16712	9.88088	9.10171	10.7278	3.94456	5.27929	10.9227	4.63892	3.3641	1.33038	10.3755	8.65264	10.344	7.99024	7.10873	8.47228	1.26784	2.39752	6.41996	8.30499	10.5633	9.8189	3.67386	4.56559	5.49424	1.66177	8.29007	5.16112	4.38818	5.49938	3.18661	4.77435	3.87924	6.99743
PD15	2.34227	6.81449	1.26554	2.46881	8.19046	8.91177	0.12038	0.90436	1.93819	2.07803	9.65419	6.1297	3.02257	7.20774	5.28303	6.45894	10.5777	9.07494	10.017	6.71726	3.81758	10.7328	4.92356	3.86859	1.21206	9.71762	8.25463	11.26	5.7185	7.51499	7.38071	2.60928	2.24074	5.75555	8.39894	10.0126	9.40839	4.14401	4.78012	4.30867	1.57484	8.57768	4.80656	4.4393	5.83888	2.91015	3.18947	2.69956	8.41739
PD16	4.02678	6.60102	5.84374	3.51945	8.29406	9.40231	2.12547	1.1106	2.15084	2.93978	9.33097	6.62822	3.41103	7.16682	5.22736	7.05502	9.05153	8.76869	7.8412	3.65224	3.95079	10.888	7.26273	5.15667	1.79208	10.5626	8.32393	10.1223	4.00917	6.70519	7.66334	1.81399	4.51744	7.0757	9.46867	9.83037	9.3491	3.47627	3.4182	6.52487	2.05158	8.38988	5.74257	4.206	5.2411	2.94858	6.42833	3.28569	7.77904
PD17	2.8218	7.05789	1.4496	3.08966	8.28743	9.63243	0.5712	1.23009	2.19079	3.22137	12.6286	7.68628	3.4762	6.98031	4.70626	7.39844	10.5835	9.46643	12.4751	4.37773	4.28796	11.0984	4.74802	5.44711	1.48809	10.2287	8.70494	11.0905	4.74257	6.41109	8.86166	2.28163	2.77078	7.68051	9.00131	11.1328	9.1365	3.73464	4.20064	7.98718	1.82823	8.85586	5.97396	4.4747	6.15095	2.58751	4.1057	2.32935	7.70358
PD18	3.27453	7.10301	1.30316	2.30756	7.91043	9.75872	1.49021	1.01309	1.83758	4.20065	9.65803	8.72081	2.89399	2.34342	5.8455	8.2955	10.6701	9.07462	11.2947	5.23871	4.16559	11.1241	8.31719	3.0844	1.50727	9.26137	8.79554	10.4382	7.8697	6.76012	7.13873	1.33179	3.40087	7.5114	8.63963	11.2434	9.13996	4.63546	3.70929	4.97702	1.78433	9.10208	6.41506	4.7571	4.0163	2.64239	10.1641	2.98559	9.13952
PD19	3.77718	6.89836	1.31301	2.61182	8.31701	9.71783	0.64134	1.12212	1.85608	3.01155	10.8071	7.84543	2.87353	6.66469	6.25443	7.97373	9.79434	9.47688	9.59903	4.88993	4.19181	11.0746	4.09637	4.50387	1.26414	11.0502	8.80604	10.8265	4.10134	6.48565	9.05392	3.48104	5.15938	6.97483	8.54343	10.6774	10.3868	4.167	3.12985	5.78961	2.04181	8.75466	6.58851	4.57356	5.58726	2.38116	4.34082	4.72558	8.41031
PD20	3.11514	6.90962	2.07358	2.7689	8.37423	9.80761	1.2122	1.08507	1.96601	3.00709	9.49026	7.79366	3.24852	6.76625	5.23236	7.95653	9.70529	9.12107	13.1225	4.84061	4.18552	11.0367	7.54895	7.49795	1.76345	10.2568	8.86839	10.3394	7.65434	6.76616	8.45002	2.04496	4.17871	6.21378	8.37285	10.6117	9.72131	3.49813	3.73143	6.43499	2.31644	8.94784	6.40004	4.46716	5.61534	3.3251	6.3113	3.149	7.65924
PD21	2.66121	6.99302	1.49727	2.92289	8.3592	9.53656	1.17924	1.03748	1.94228	2.11508	9.57022	6.13882	2.62182	6.94279	4.32756	7.42347	10.2128	9.41171	10.196	4.32144	4.35213	10.9308	4.91138	3.46942	1.24318	9.76358	8.57606	10.5113	10.9468	6.46548	7.88139	2.17106	2.85505	5.10059	8.63989	10.772	9.38514	4.03389	4.09557	4.05942	1.66478	7.8976	5.60316	4.37217	5.53495	2.89461	3.3441	2.19929	6.83471
PD22	3.09852	6.87071	1.56108	2.80094	8.25773	9.3328	0.86709	1.05338	1.65664	2.53277	10.28	10.2712	3.49275	5.94513	5.78715	8.08219	11.0682	9.63586	10.3863	5.55114	4.29088	11.066	4.87782	4.94671	1.68819	10.6883	8.54352	11.0361	8.52034	6.95014	7.14001	1.91901	4.27421	6.56257	8.88634	10.9513	9.29462	3.41175	4.84859	8.56898	1.75154	8.56004	6.21224	5.1227	6.3706	1.91532	4.36329	3.19807	8.16591
PD23	3.03655	6.44671	1.01354	3.0529	7.83956	9.24856	0.55351	0.95259	1.6801	7.55135	10.3613	9.88488	2.78383	4.94729	6.0878	8.08471	9.18371	9.40327	10.0732	5.42466	3.91833	11.0598	3.78928	4.75505	1.15879	10.8054	8.41016	10.4125	10.1978	6.72178	7.94242	1.1442	4.60433	6.08884	8.35625	10.4879	9.69542	4.21303	4.62722	6.34712	1.80077	7.56813	6.36331	4.09646	5.27344	2.2047	7.76235	4.48154	6.8969
PD24	3.27595	7.2592	2.3199	3.82399	8.40486	10.9189	2.89695	1.55418	4.3533	2.91554	12.5066	12.217	5.91316	5.63197	6.37985	8.4553	12.4092	9.66528	12.7654	4.56833	2.74779	11.543	10.44	8.56734	2.13205	10.5984	8.85557	11.8512	7.37069	8.03444	9.38353	1.8701	4.85741	8.70089	9.72802	11.6979	11.5544	4.38223	3.62785	10.9877	3.18382	9.5613	7.42183	5.77366	5.98652	2.70828	6.18667	3.25582	7.30167
PD25	2.75282	7.05775	1.13838	3.53804	8.16659	9.92948	0.67166	0.88362	2.31645	2.09315	11.1112	12.8471	4.17795	6.19179	6.32161	8.16743	10.5403	9.47655	11.7843	4.74455	4.16916	11.3341	5.61549	4.5786	1.48819	9.96742	8.66355	11.0323	11.4103	6.85338	7.97832	1.30426	2.98723	7.94204	8.69112	11.1788	10.8169	3.79645	4.48003	8.92266	2.22309	8.3956	7.05727	5.08624	5.66324	2.59841	8.8228	4.14345	7.32097
PD26	3.22683	7.18149	1.99748	3.48981	8.18912	9.54326	4.1887	1.41169	2.03059	3.1705	11.82	11.325	4.43291	5.75116	6.41145	8.21971	11.2341	9.28815	12.7325	4.26662	3.82319	11.1726	4.81158	6.46133	2.14418	10.408	9.02321	10.6625	9.40194	5.30356	8.58754	1.50322	5.35415	8.37312	8.91971	11.1583	10.8744	4.35968	5.39967	8.34566	2.65389	8.80147	7.15289	5.18669	5.56865	2.69495	7.77531	4.71382	8.42341
PD27	2.74491	6.92434	0.88929	2.73555	8.18771	9.50592	0.89099	0.64236	2.00317	2.33467	10.0954	8.05758	2.81808	6.15461	5.36844	7.72743	10.4541	9.41668	10.7111	3.74296	3.26354	11.1445	4.73592	4.11412	1.16634	10.4501	8.0959	11.1722	6.08401	6.28928	7.58843	5.12008	3.73684	6.41514	8.33462	10.6872	8.86143	4.03381	3.96015	5.57024	1.6471	8.7355	6.70919	4.54078	5.90237	2.77526	5.1259	3.87761	8.93732
PD28	3.32483	6.81249	1.5393	2.49919	8.42914	9.25487	0.16232	1.11752	1.70112	3.17341	8.33196	6.64919	3.02366	5.46143	5.19806	7.36321	10.787	9.33867	9.9857	4.51559	2.63115	10.8985	4.56566	3.61225	1.62016	10.5115	8.51793	10.7644	5.39	6.12726	6.97966	1.95855	3.66467	6.32951	8.44837	10.432	8.22045	2.99738	3.68495	5.52732	1.93304	8.64371	5.43413	4.94252	6.32968	2.81204	4.76489	3.05187	9.03638
PD29	3.29585	6.79297	1.34281	2.6921	8.60665	9.74214	0.92578	1.40571	2.28892	2.99401	8.40192	9.60789	2.7753	6.87433	5.76033	7.91585	9.6601	9.04718	10.5145	4.28175	3.22711	11.2165	5.12423	3.59234	1.40247	10.386	8.47084	10.4795	5.9974	6.97516	7.26868	1.54865	2.75287	6.43249	9.37218	10.7799	9.87909	4.0442	4.65838	5.38376	1.71394	8.66202	6.08002	3.62308	5.32943	2.5062	5.46125	3.07712	7.66655
PD30	3.18837	6.67392	1.10947	2.63944	8.65383	9.03018	0.1298	1.33121	1.95891	3.23488	9.64036	6.83473	4.68379	6.02008	5.34026	6.91839	9.93176	8.26642	8.41602	4.40009	3.66739	10.9686	4.91223	4.21886	1.46647	11.0135	9.07118	10.4911	4.04247	6.18325	8.35159	1.69423	4.05061	7.44959	8.22933	10.4434	8.03009	4.58314	4.36097	5.70286	1.78756	8.89162	6.39411	4.42433	5.69146	2.60739	5.21722	2.89968	7.91961
PD31	3.36579	6.98373	0.81666	3.97744	8.51595	9.30727	-0.34338	0.84012	1.75585	3.64148	9.69481	8.06805	3.35128	6.79633	5.50202	7.96523	9.49256	9.29916	11.1408	4.30181	3.40708	11.2503	4.64442	5.15185	1.21282	10.6264	8.91886	10.7481	10.2921	5.8454	8.005	2.03994	4.0756	7.38562	8.4793	10.8377	8.29332	3.81256	3.20413	5.56266	1.65564	9.43552	6.72023	4.7742	5.07774	2.77304	5.08938	3.25016	7.65669
PD32
PD33	4.22716	6.27118	1.12408	2.40683	8.17141	9.26475	0.30263	0.76872	1.16865	2.75733	7.41999	6.84134	2.31335	6.28517	4.68779	7.83807	9.13	8.97432	7.51007	2.51303	3.05857	10.7313	4.26688	2.86687	0.96856	9.73297	8.89945	8.8576	5.1502	6.27198	7.35819	3.26003	2.67042	3.4411	6.90771	8.93088	7.77231	3.23649	4.45936	3.9356	1.21985	8.68221	6.30569	3.74636	5.60667	3.61206	6.83469	2.74492	8.45365
PD34	3.96653	6.43672	0.80337	2.21133	8.35029	9.49783	0.55373	0.98265	1.86518	3.07441	7.24291	4.97672	3.0374	7.02631	5.09153	6.53943	10.8013	8.97888	6.84078	2.72449	4.03023	10.8869	4.12226	3.65121	1.11807	10.2633	8.53879	11.0885	2.99104	7.79993	8.49473	3.53227	3.40216	4.62534	8.00452	9.90397	9.18526	4.03062	3.96129	4.02089	0.96579	8.47569	4.74462	4.47752	5.87747	3.45259	3.2585	2.84696	8.81865
PD35
PD36	3.04238	6.43936	1.15096	2.98448	8.02506	9.48592	0.69126	0.84268	1.94841	4.69963	10.7823	6.26444	2.83173	7.63387	4.94228	6.949	10.3467	8.91433	10.6116	4.75842	3.97233	10.9157	4.2042	4.42755	0.94935	10.8851	7.95955	11.3945	8.8968	7.52963	7.87997	3.21447	3.98175	5.97559	8.2217	10.6647	8.38284	5.04895	4.35628	3.8959	1.28758	8.62112	5.24505	3.82913	6.1218	2.99528	4.80687	2.13587	7.32917
PD37	4.18914	6.19945	1.19731	2.25518	8.16219	9.76365	1.55043	0.81032	1.11457	2.01503	6.9469	8.01783	2.46931	6.75486	4.75806	8.0004	9.08253	9.03222	8.29211	1.2861	4.0264	10.9614	4.15124	2.68202	0.90925	10.789	8.87964	10.515	4.18983	6.46449	7.9239	3.03032	2.47016	3.1812	6.4284	9.4318	8.52742	3.81976	4.74946	5.03965	1.08156	8.63664	6.64312	4.34359	5.3676	3.24406	3.80872	3.72942	9.01798
PD38	3.58716	6.46976	1.93171	2.23248	8.51246	9.43335	0.8488	0.86781	1.1851	3.03678	7.49717	7.47437	2.19477	6.36898	5.0193	7.64567	8.58654	9.11492	11.015	3.39459	3.41771	10.9099	5.77121	5.61009	1.45268	10.0082	8.94923	9.28983	5.92692	6.41289	7.61808	2.30085		4.26688	6.52336	9.06866	8.09604	3.22262	4.19593	4.99429	2.11875	8.56098	5.79993	4.12657	5.63105	4.1095	5.45448	3.20848	8.2718
PD39	4.5954	6.93146	1.85593	3.53839	8.48772	9.60838	0.70499	0.86197	2.20265	3.76094	12.6459	11.6845	3.81629	7.38036	6.03851	7.68624	10.9222	9.50422	12.6752	4.93901	4.91199	11.1022	4.4774	6.36376	1.36422	10.9873	8.85717	11.3107	4.23314	7.22118	8.92728	1.42461	6.11249	7.90379	9.1508	10.9166	10.2009	4.81909	3.47092	7.04627	1.82965	9.00732	6.61167	4.23845	6.58706	2.99218	8.04111	3.29522	9.21977
PD40	3.16073	7.29631	0.98254	2.41532	8.11413	9.3188	0.20392	1.05651	1.05864	4.04896	10.0025	7.75484	3.31068	2.99411	4.60586	7.52897	9.51578	9.14414	6.71814	4.67899	4.19845	11.3927	4.2161	3.87062	1.35	8.45459	9.13745	10.4289	5.49489	6.79933	9.02276	0.50134	6.29152	6.22204	9.06145	10.9463	9.27384	3.82898	4.70735	4.15799	1.56203	8.27776	5.41138	4.70487	5.29743	2.03369	2.29076	2.70171	8.23877
PD41	4.20663	7.00944	0.56576	3.01718	8.98561	8.16059	-0.80444	1.04882	0.819	4.44763	9.288	10.3533	2.7763	6.21764	4.89972	8.43671	9.5029	10.5336	12.0938	4.56513	4.9045	10.7069	-0.89715	5.73987	0.86627	11.0389	9.44609	11.3677	4.55072	8.2761	9.20768	2.32929	3.19171	9.44765	8.08957	11.1162	9.11808	3.47436	4.74935	4.87818	2.94098	9.94792	7.13887	4.45026	5.87643	3.7572	11.1019	3.26463	10.3766
PD42	3.07487	6.35359	1.12129	2.87735	7.4969	9.4497	1.905	0.67713	1.79433	2.1534	11.9769	10.4677	3.89178	3.66548	6.31944	8.5042	10.0189	9.50625	11.1272	4.32737	3.80244	11.1484	7.44943	3.54064	0.69239	8.11806	9.81607	9.99257	11.7032	6.78943	9.75128	0.23215	4.78714	7.18056	8.73774	10.61	10.4797	4.08758	4.18531	9.81678	1.55376	9.3921	8.26739	3.6888	4.98466	2.18762	6.32807	4.36066	5.95272
PD43	3.73377	6.62202	0.79535	2.12319	8.3886	9.55512	0.26564	0.84583	1.44927	2.20447	5.39427	8.4861	2.15623	6.43567	5.06688	8.06916	8.3552	9.14694	10.1438	2.34407	3.39456	10.6419	3.77563	2.93694	0.97118	10.2525	8.69998	10.424	3.11684	6.7174	7.48506	4.27689	2.8265	2.6304	7.70008	9.61787	9.16151	3.61713	3.01643	4.37871	1.21095	9.77411	6.10824	4.79258	5.29715	3.36647	6.50593	4.10475	8.10228
PD44	4.51086	7.05386	1.53844	3.29116	9.05386	9.95126	0.611	1.09717	2.25936	6.1906	11.3175	15.1424	3.75192	5.99985	5.77542	8.42378	10.549	9.72085	14.3858	4.48051	5.2932	11.1715	7.01543	6.58337	1.56462	11.2256	9.63507	12.4336	7.60131	8.46091	8.7055	1.68128	3.70117	7.66139	9.02086	11.165	10.0857	4.75069	5.39455	9.08211	2.14649	9.46592	8.38973	5.33371	6.14571	2.72355	12.8058	2.79342	13.133
PD45	4.24198	7.16882	1.29664	2.60651	8.76515	9.3134	-0.27748	1.24134	1.54597	2.92589	10.4024	6.69835	2.40278	5.81224	5.3681	7.61193	12.1919	9.47638	10.6512	4.40871	3.87601	11.0477	2.84967	4.50234	1.32959	10.8668	8.75061	11.0785	8.95055	7.62751	8.41912	2.3502	5.50267	6.28376	7.81177	10.8025	8.46923	4.88853	5.45054	5.1402	1.88419	9.05387	6.12411	4.65354	6.09768	2.89929	4.2061	2.8442	9.73942
PD46	3.81109	6.78924	1.16243	2.52203	8.31676	9.22861	0.29284	1.02626	2.29101	3.53684	8.57197	8.95693	2.85072	6.45033	5.46398	7.99272	10.9938	9.50287	9.9357	4.43734	4.18093	11.0752	4.66328	4.32018	1.32805	9.49818	8.62774	10.7466	4.64771	5.34514	8.40657	1.52584	5.89484	6.48139	8.85002	10.755	9.78983	3.57329	4.3965	5.5948	1.58197	9.00846	6.51917	4.2923	4.72133	2.72018	5.23149	3.75501	8.11995
PD47	4.40353	6.83742	1.43432	2.77393	8.17286	9.6216	0.82925	1.10533	2.8221	4.2617	10.328	7.63551	3.2915	6.24936	5.3448	5.9386	10.2974	9.24132	10.1028	4.67513	3.43039	11.2501	4.92007	5.98358	1.02852	10.7379	9.24742	11.4859	5.19149	7.33672	7.79173	2.11968	5.72313	6.56469	8.33248	10.5827	9.40472	3.80145	5.07444	5.43655	1.71752	9.32897	6.20193	5.38702	5.6222	2.77732	4.26637	3.13728	9.8568
PD48	2.94242	6.81914	2.85706	5.17136	8.03437	9.74815	1.93231	0.88467	2.3452	1.84649	9.01705	6.56243	4.04082	5.39622	5.67803	7.19239	9.64237	9.33051	10.8017	4.32199	3.85793	11.0474	4.90057	4.06002	1.40265	10.2986	9.19516	10.5695	8.83641	7.60107	7.77541	3.29032	1.74346	5.85433	8.94854	10.7975	10.4361	4.52542	4.82159	5.3837	1.71396	9.25576	5.74428	4.14227	6.6391	2.53317	3.41484	2.59002	6.60295
PD49	2.93578	6.54023	2.97853	2.86185	8.28798	9.84352	1.32154	1.16963	2.36217	3.26344	9.37973	9.52659	3.49386	7.49201	5.76841	8.11532	10.2675	8.85174	10.7989	4.15106	4.52587	11.0354	4.9317	5.41467	1.80025	10.4919	9.45515	10.9318	5.39117	6.47116	10.3962	1.77991	3.17011	7.07765	10.5272	10.55	10.5804	4.94692	3.40864	6.65985	2.46178	9.96635	6.89964	4.45073	5.78401	2.93223	5.95201	3.61144	8.89122
PD50	2.90306	6.55427	3.16257	3.09344	8.33934	9.79096	1.38029	1.00859	2.57888	3.04955	9.70324	7.09383	3.52596	8.04404	5.12624	7.57333	10.6855	8.99248	10.9289	4.51966	3.6051	11.0937	5.13535	6.57865	1.28327	11.4268	8.80927	10.2923	5.1935	6.00836	7.38261	2.78012	3.10879	5.49488	10.4274	10.3465	8.62817	3.90858	4.05727	5.24452	1.92	8.81783	6.33475	4.46667	5.11017	2.8052	5.02081	2.58973	8.2563
PD51	3.78559	6.65679	3.49078	3.95819	8.37298	9.74182	0.87232	1.02654	2.41342	1.97916	10.0366	9.88279	3.81001	7.48505	5.82638	8.21729	10.3004	9.76634	10.2631	4.65759	3.83683	11.1545	6.03417	5.09685	1.1004	10.2124	9.09688	10.3789	5.69561	7.13523	9.27898	2.34263	4.2359	5.95098	10.6968	10.8533	10.0573	3.82696	5.22622	6.15261	1.4623	10.2659	6.22255	5.05977	6.34508	2.60967	4.33467	3.30702	8.9653
C1	2.76248	6.22763	0.86612	1.15988	8.5837	10.1949	1.5283	1.51945	2.01981	3.33466	10.8371	12.3585	2.61449	5.4875	6.40112	8.76336	9.63422	7.33011	13.101	4.4119	3.25054	10.6636	9.54999	7.90724	1.68577	10.1396	8.63147	10.8501	4.8889	6.42146	6.77795	1.22221	5.336	7.06582	7.64425	8.58133	10.2341	1.01295	4.59035	3.89308	1.59008	7.19764	5.61465	3.14181	4.79987	2.30366	6.21953	2.49671	6.43121
C2	2.9649	6.20596	1.70152	1.08532	8.29911	8.13536	2.17291	0.37424	0.26005	2.56062	7.41647	6.27916	2.65234	6.67229	4.80474	8.71723	9.70933	9.09046	13.2385	2.40674	3.24497	10.7295	9.54716	3.13807	0.90833	10.3357	8.67738	9.22212	4.43697	7.85988	6.94537	1.55751	3.58702	7.35698	9.38457	9.82079	9.42911	2.42383	5.0834	5.84527	1.60955	9.44881	6.82609	3.97305	6.00183	2.59066	5.48577	1.17464	8.16606
C3	2.30893	5.14313	1.97031	3.71646	8.0615	10.9981	2.04748	1.25711	3.90045	2.86692	9.73207	10.6154	2.32187	4.38049	4.46696	8.19359	10.6282	9.10959	12.9579	3.36622	3.83076	10.6066	10.9945	2.00607	1.67711	9.9776	9.15675	11.0827	6.44924	7.20427	9.66268	2.37246	4.54605	4.8907	8.701	8.32597	6.47319	4.59778	2.26038	9.52974	1.39448	7.58646	6.73391	4.73916	5.73901	2.69626	6.67417	3.23472	8.05938
C4	3.78198	7.04014	2.21215	1.6714	8.31465	8.28198	2.30128	0.40039	4.32326	1.60888	11.6069	12.3098	2.45442	5.27665	4.71334	8.92629	9.10371	9.18848	14.9335	2.36814	3.11299	10.7604	10.601	3.75736	0.31237	10.3347	9.05911	11.0462	5.69072	7.68962	8.47068	1.80941	2.17016	6.47478	8.90644	8.85746	10.329	3.34265	4.51053	4.88346	0.83971	7.03946	4.909	3.02544	4.70512	2.8295	5.33367	2.61344	6.03073
C5	3.01296	6.88287	0.03072	3.74706	7.91237	8.37719	3.52229	0.44848	0.93835	2.60122	8.65404	5.00227	1.54827	5.41519	4.97815	9.06882	8.46739	8.83207	13.2392	2.37512	3.93772	10.699	12.226	9.74372	1.75491	9.71323	8.04933	10.1387	5.65979	8.23593	6.86278	2.02125	5.33854	6.06243	7.71979	9.40499	7.32698	3.74871	3.48381	6.49554	2.61267	7.93232	5.34242	4.89724	5.5631	2.4335	5.10459	2.86517	7.16881
C6	3.26051	6.83932	1.45587	3.96581	7.95998	8.30234	0.07745	0.45108	0.39495	3.20946	11.8616	3.64205	3.48621	5.28076	4.7616	8.71006	10.4579	8.7068	13.1452	3.33154	2.99854	10.6359	10.7022	7.34807	0.20659	10.1061	8.31322	10.1524	6.47179	6.53287	8.1913	2.24022	2.75081	6.97867	8.35571	9.56802	9.27737	3.34265	4.57737	4.47942	1.59058	9.08044	5.59251	3.07687	5.5261	2.53034	5.09443	3.25217	7.49282
C7	3.03738	6.59021	1.88491	3.94542	7.73972	10.7996	3.05437	1.25259	0.30508	2.2386	10.7947	9.95377	2.80036	4.96181	4.55873	8.23658	9.45204	8.32935	12.7882	2.34823	2.50718	11.2272	10.2421	2.48015	0.09688	9.81968	8.09067	9.19782	4.38335	6.43631	7.1875	1.64803	4.0078	6.46724	5.40433	9.33831	9.00497	3.29966	4.17619	3.27395	1.36261	8.68669	4.56614	4.79284	5.68605	1.99859	4.07047	3.79295	7.60181
C8	2.84685	6.75456	1.83334	1.18986	7.89662	10.8002	2.89827	1.16462	1.26689	1.61846	11.5421	9.3323	5.79025	5.41541	5.98613	7.55882	8.98334	7.70547	12.1363	4.24255	2.23085	11.1864	12.4246	8.03765	1.39065	10.1528	7.90752	10.3745	7.35028	7.07315	7.07106	2.44033	3.60799	3.09063	9.67428	9.21544	8.48923	3.0174	2.94443	6.17493	1.3145	8.50878	5.98238	4.71125	5.69041	2.00434	4.08885	2.4373	6.60554
C9	2.79629	6.73349	1.3177	2.48293	7.67987	9.14785	5.36221	1.41726	2.43522	2.18037	8.28742	7.95487	2.56177	6.25495	5.84517	7.63953	10.1975	8.66075	13.3042	1.55981	3.41242	10.1531	11.2323	6.70599	1.96442	9.69842	7.74552	10.769	8.19813	7.03033	7.14594	2.35382	4.27235	6.61077	5.97497	8.15224	7.56137	3.75999	4.58367	9.44892	2.58761	7.60915	6.5474	3.02962	4.96058	2.0181	3.76018	3.2554	7.5578
C10	2.2552	6.89268	0.56955	1.91426	7.92614	8.43315	4.42599	1.45117	1.81975	2.90911	12.2933	6.40041	1.89483	5.6155	4.93034	8.63562	8.5293	8.63889	12.6673	4.42912	7.25245	11.7773	11.7695	4.74612	0.20983	9.56544	8.76047	10.9315	6.68987	7.74422	6.97481	2.0002	4.80496	7.53652	7.84893	8.54116	6.48391	4.39883	3.96141	3.44484	1.85073	9.67971	4.72243	4.67287	5.75612	2.26221	4.17159	1.46724	6.86185
C11	2.69969	6.96811	2.3986	3.94284	8.12805	8.17316	2.32883	1.37645	1.90632	2.61145	8.92878	8.78135	2.73746	5.59069	4.61284	8.1229	8.60853	8.38778	12.9185	4.01078	2.97966	11.6511	10.3487	2.95868	0.98524	10.2503	8.27111	10.4246	5.09956	7.04466	7.55042	1.77312	3.95379	7.49376	7.59205	11.6325	7.23929	4.05129	2.2024	9.98439	0.67708	8.9643	4.6909	3.28629	6.09248	2.15901	3.96796	3.06839	7.09044
C12	3.25322	6.61233	1.32886	3.52636	8.01221	9.79685	1.15199	0.59281	1.95623	3.56737	10.5633	8.47067	3.33031	6.03784	5.29276	7.58595	9.21222	8.92804	10.8121	4.32909	4.66413	10.1887	5.89489	6.11153	0.11042	10.4886	8.50433	10.6419	8.39581	7.22014	7.35939	3.05668	4.72162	2.2098	8.56333	10.393	5.19932	3.6984	4.04975	5.21519	1.68648	8.65409	6.12247	4.17909	5.59764	2.31196	4.18399	2.42551	7.86342
C13	2.49111	6.12628	0.97562	2.98072	8.27985	8.39424	3.46134	1.34928	1.72665	2.01836	11.8872	3.35165	2.27794	7.49386	4.83017	6.81032	9.48947	8.4583	13.0532	4.70862	4.24642	10.8768	11.556	8.78899	1.89476	9.98978	7.81194	11.2217	8.63027	7.52147	9.07522	2.30306	4.06534	5.93426	9.65191	8.21904	6.27413	4.05916	4.72612	5.66576	2.84829	7.2228	5.9921	3.1855	5.49313	2.30035	4.1926	3.15495	7.21196
C14	3.72482	6.66572	1.0105	2.4181	8.31974	9.37451	0.56861	0.88175	1.81582	2.59383	8.66309	9.51037	2.55138	6.45314	5.43652	7.59903	10.0732	9.15449	9.71484	1.09098	4.29101	10.8488	3.73455	3.12642	1.08618	10.1318	9.08043	9.08403	5.81871	7.66175	7.94419	3.84626	3.12616	5.4776	8.51538	10.6746	9.93809	2.41326	2.55859	4.18299	1.42499	8.68647	6.20447	4.67234	5.81002	2.62592	5.49265	3.19673	8.80605
C15	3.0732	6.94038	1.48195	2.92034	8.25178	9.844	1.22328	0.27408	2.17031	2.03546	9.99497	9.00698	3.48684	5.39789	5.69576	7.66384	9.77307	8.8791	11.2007	2.39044	3.78721	10.9475	4.76011	4.09734	1.77463	9.70569	8.49262	11.1295	5.30048	7.61354	7.37143	1.76233	1.54091	7.2741	8.35884	9.41986	10.0934	3.67523	4.65459	5.55091	1.25645	8.53694	5.50703	4.51445	6.20359	2.96377	4.96092	1.59987	7.68528
C16	2.83887	6.48234	1.09803	2.70045	7.93607	9.71803	1.58095	1.08307	2.59544	2.01953	8.9383	8.63266	2.83773	6.16593	5.22611	7.58903	9.96342	9.19903	9.38784	4.43668	3.03906	10.8311	4.87338	4.73403	1.26296	9.62116	8.29026	10.6412	10.1566	5.38884	8.13601	2.39563	0.72471	5.92235	7.47655	8.78805	9.33988	2.62792	4.81669	5.17065	1.70823	8.78165	4.88708	4.66894	6.13327	2.77248	4.57166	3.13407	6.68387
C17	2.40298	5.87735	0.54351	3.22425	8.55624	9.38329	-0.54916	0.95973	2.12569	1.90207	7.10653	8.36629	3.12866	7.34762	5.41243	6.89946	10.3825	7.39862	10.1634	1.51856	4.04514	10.8733	4.41594	5.10437	0.83017	10.1666	8.75991	10.6559	5.32011	7.50382	8.02167	2.03838	5.06263	6.25294	8.69157	9.73136	8.77476	3.74861	4.59185	6.06344	1.3208	9.5168	6.09288	4.82237	5.496	2.5602	4.30301	2.99853	6.05691
C18	3.35456	6.718	2.26281	3.47416	8.24204	9.50761	0.81924	1.00226	2.70596	2.27105	8.6763	8.2725	3.57994	8.01153	5.04725	7.62751	8.6134	8.79776	10.033	4.5542	4.01844	10.8956	5.70771	2.44858	0.96996	9.82888	8.15174	9.18799	5.40307	7.65644	7.65313	2.48074	2.45746	5.58632	8.80963	10.3537	9.41207	1.0211	2.63257	5.50047	1.59896	8.49212	5.88157	4.60518	5.61726	2.72662	4.13706	2.9935	7.72672
C19	2.54304	6.70028	2.5441	2.84479	8.13877	9.8928	1.79268	0.69633	2.48898	1.32855	7.66014	9.1322	3.52047	6.56783	5.79488	8.35852	9.4328	7.64242	10.7734	4.30744	4.22635	11.1606	3.91083	6.15807	0.9311	10.6429	8.8537	10.2053	6.01223	6.94636	8.33966	1.98678	4.83145	6.54063	9.07777	10.662	7.16787	3.73308	2.52221	5.65011	1.39585	7.82608	5.82487	4.12296	4.81154	2.53113	4.75226	3.2755	8.05047
C20	2.19675	6.37842	0.67752	2.38053	7.91622	9.86063	1.13315	0.9815	1.82935	2.8362	9.19174	5.47426	3.20553	5.26876	5.70231	8.166	9.50913	8.46832	10.8635	3.88971	4.05133	10.5051	4.12878	5.50472	1.68382	10.0577	9.01367	9.93777	8.4596	5.74041	6.7247	1.98792	3.48865	6.24947	9.08383	10.4377	6.80591	3.90392	4.57578	6.93529	2.06812	8.34989	6.60344	4.00409	5.38235	2.66095	5.15859	1.23633	6.58886
[truncated: 43 more columns]

## Sheet: S3 Table
				Clinical Parameters
	Age	Gender	BOP %	∑PPD Total	∑PPD Disease	Tooth Adjusted PPD Total	Tooth adjusted PPD Disease	HbA1C %	BMI	WC (cm)	∑MBL	Adjusted ∑MBL
R1	47	Female	46.4	255	0	9.10714	0	0.089	25.23	103	14.25	2.43
R2	32	Female	70.5	220	0	7.85714	0	0.047	27.28	115	4.58	2.86
R3	51	Female	40	350	0	12.5	0	0.046	24.09	97	21.8	3.07
R4	70	Female	57	238	0	12.5263	0	0.066	35.42	119	17.58	5.4
R5	50	Female	21	197	0	7.2963	0	0.102	28.52	117	13.17	2.93
R6	31	Female	85	294	0	10.5	0	0.059	20.19	82	13.8	2.48
R7	42	Female	25	303	0	10.8214	0	0.054	27	97	26.89	3.11
R8	36	Female	93.8	342	0	12.2143	0	0.053	28.32	106	24.81	2.97
R9	50	Female	4.5	354	10	12.6429	0	0.079	25.8	102	22.1	4.55
R10	57	Female	77	311	0	11.5185	0	0.051	27.4	101	12.4	3.65
R11	23	Female	60	312	0	11.1429	0	0.047	16.7	80	9.2	1.74
R12	33	Female	43.8	269	0	9.60714	0	0.056	31.17	104	9	2.25
R13	34	Female	90.2	348	0	12.4286	0	0.05	18.3	84	2.6	2.86
R14	33	Female	54	260	0	9.28571	0	0.068	23.24	82	17.8	2.74
R15	21	Female	16.4	294	0	11.3077	0	0.056	20.85	83	12.8	3.92
R16	60	Female	6.9	205	0	11.3889	0	0.044	24.87	103	11.03	3.67
R17	35	Female	4.5	261	10	9.32143	0	0.043	22	74	6.2	2.92
R18	37	Female	9.8	231	10	8.25	0	0.043	19.8	51	24.9	3.2
R19	53	Male	4.5	329	0	11.75	0	0.044	23.72	115	23.4	3.64
R20	64	Female	0	202	10	8.41667	0	0.065	21.8	97	7.27	3.96
R21	46	Female	64	276	5	9.85714	0	0.058	21.3	85	NA	NA
R22	60	Female	77	365	211	14.0385	9.59091	0.057	23.4	102	28.66	6.78
R23	50	Female	59	366	108	13.0714	7.71429	0.048	25.8	93	27.4	4.57
R24	58	Female	68.18	301	144	13.6818	9	0.055	22.7	100	18.1	4.93
R25	48	Female	88	376	213	13.4286	26.625	0.062	27.65	124	27.6	3.78
R26	59	Female	33	306	162	10.9286	18	0.063	25.33	113	31.9	3.72
R27	52	Female	94	321	184	11.8889	13.1429	0.055	24.21	116	27.4	3.5
R28	60	Female	31	273	94	12.4091	15.6667	0.045	23.8	117	15.4	4.85
R29	51	Female	45	262	87	10.48	7.90909	0.057	26.4	102	19.6	3.65
R30	40	Female	18.8	303	80	10.8214	6.66667	0.052	35.1	228	25.6	5.23
R31	54	Female	3.4	204	15	9.27273	1.25	0.049	23	86	32.4	4.02
R32	42	Female	21	126	27	11.4545	5.4	0.05	24.2	81	11.65	4.84
R33	58	Female	26	300	66	12	7.33333	0.042	28	92	16.82	3.83
R34	60	Female	2.7	280	15	10	5	0.06	21.97	88	18.9	5.84
R35	27	Female	34	313	107	11.5926	8.23077	0.057	16.4	61	28.2	4.7
R36	41	Female	1.8	314	112	11.2143	8	0.043	38.2	178	25.6	4.75
R37	52	Male	5	408	231	8.25	8.55556	0.057	26.47	109	27.3	4.03
R38	54	Male	82	259	161	9.59259	23	0.067	26.09	120	31.94	5.12
R39	37	Male	4.5	346	92	12.8148	10.2222	0.052	28.73	107	28.3	4.06
R40	54	Male	4	465	328	17.2222	13.12	0.043	18.3	83	25.4	4.56
R41	43	Female	6.8	280	116	12.7273	7.73333	0.052	30.5	109	37.1	4.67
R42	46	Female	1.8	258	25	9.21429	5	0.047	20.3	83.8	31.6	3.95
R43	51	Female	13	403	231	14.9259	10.5	0.055	21.3	84	NA	NA
R44	45	Female	12.5	161	72	13.4167	8	0.041	23.8	114.3	NA	NA
R45	34	Male	90	280	45	10	5	0.036	20.4	81.3	NA	NA
R46	40	Female	3.7	280	56	10.3704	7	0.094	22	78	NA	NA
R47	46	Female	24	290	111	11.1538	7.4	0.047	23.8	117	NA	NA
PD1	57	Female	100	368	197	19.3684	13.1	9.4	17.4	81	29.41	4.9
PD2	53	Female	24	455	344	19.7826	17.2	7.1	28.12	116	44	5.5
PD3	55	Female	95	418	164	14.9286	9.6	5.5	22.21	91	43.54	10.89
PD4	46	Female	38	325	297	27.0833	24.8	5.8	30.07	114	15.25	7.63
PD5	52	Female	91	362	285	22.625	17.8	8.6	31.17	112	35.6	5.93
PD6	51	Female	79	466	270	16.6429	12.9	4.8	23.13	102	80.47	10.1
PD7	55	Female	92	406	297	21.3684	16.5	14.6	28.32	105	35.9	8.96
PD8	60	Female	97	467	336	20.3043	20.3	5.2	22.29	94	29.21	3.65
PD9	43	Female	100	381	212	14.1111	8.5	4.6	26.12	108	36.3	4.54
PD10	32	Female	77	373	161	13.3214	8.5	5.2	25.74	127	30.4	3.8
PD11	38	Female	83	384	164	13.7143	8.6	5.1	25.74	116	5.51	2.75
PD12	58	Female	100	338	116	13	7.3	6.1	22.3	105	33.13	5.52
PD13	45	Female	98	562	401	21.6154	15.4	14.6	21.3	101	31.63	4.52
PD14	44	Female	38	329	189	12.1852	7.9	7.3	30.5	147	18.37	4.6
PD15	55	Female	100	338	139	13	8.7	6.3	25.68	107	34.2	4.3
PD16	63	Female	78	403	216	14.9259	8.6	6.6	30.5	128	15.51	3.88
PD17	40	Female	93	373	219	14.3462	9.1	6.3	27.76	133	21.04	3.5
PD18	42	Female	100	328	193	14.2609	10.2	5.1	27.14	131	39.1	4.89
PD19	37	Female	92	435	293	15.5357	10.5	5.8	24.09	120	22.2	5.53
PD20	42	Female	100	380	229	14.6154	10.4	5.9	25.74	128	26.51	4.42
PD21	44	Female	90	435	290	16.1111	11.2	4.6	25	113	35.6	4.44
PD22	50	Female	35	416	271	14.8571	10	6.4	23.24	108	36.04	4.5
PD23	40	Female	100	421	274	16.1923	11.4	5.7	24.13	116	30.06	3.75
PD24	45	Female	76	463	288	16.5357	10.3	5.2	24.33	93	18.39	3.065
PD25	25	Female	100	496	335	17.7143	12	5.3	22.2	82	32.8	4.68
PD26	50	Female	73	351	146	13	9.7	5.8	26.2	103	53.25	6.6
PD27	32	Female	44	402	264	15.4615	12	5.7	25.9	104	12.7	12.7
PD28	50	Female	58	425	305	16.3462	11.7	5.4	24.5	104	7.8	7.8
PD29	41	Female	59	353	220	16.0455	10.5	5.2	26	107	60.12	7.52
PD30	56	Female	100	363	264	15.7826	12.6	5.2	26.8	111	0	0
PD31	36	Female	50	335	176	11.9643	9.3	4.6	28.2	112	41.9	5.24
PD32	38	Female	18	338	145	12.0714	7.6	5.3	20.3	82	0	0
PD33	50	Male	98	613	545	21.8929	19.5	4.5	25.21	110	39.3	5.61
PD34	56	Male	75	243	130	16.2	10.8	8.6	22.63	115	30.8	7.695
PD35	55	Male	96	451	437	32.2143	31.2	11.5	23.8	97	44.6	5.57
PD36	32	Male	100	488	383	20.3333	15.9	5.6	20.7	89	23.8	5.94
PD37	47	Male	12	361	123	14.44	8.2	7.6	33.14	130	28.2	4.02
PD38	45	Male	36	322	143	12.3846	8.9	5.8	25.18	112	31.6	6.17
PD39	40	Male	41	424	250	15.7037	10.9	6.4	26	109	51.9	5.69
PD40	58	Male	43	408	243	14.5714	9	5.3	24.78	126	38.3	5.24
PD41	56	Male	34	351	142	13.5	8.4	5.6	27.37	122	17.95	4.15
PD42	30	Male	100	452	294	16.7407	11.3	5.6	23.5	117	0	5.38
PD43	48	Male	54	312	50	12	6.3	6	27.32	96	33.88	4.02
PD44	64	Male	56	389	95	13.8929	5.6	6.1	26.6	116	43.38	5.27
PD45	60	Male	66	527	432	20.2692	16.6	12	24.1	91.4	40.65	4.16
PD46	38	Male	41.7	458	321	16.963	12.3	5	27.6	96	0	6.4375
PD47	65	Male	28	297	162	11.88	9	4.8	23.6	98	39.7	4.79
PD48	37	Male	100	315	94	11.25	7.8	4.2	19.9	76.2	38.9	6.88
PD49	43	Male	17	223	66	9.29167	7.3	5.5	25.2	114	51.9	6.86
PD50	50	Female	59.8	489	350	17.4643	12.5	6.1	23	115	42.32	5.07
PD51	47	Male	28	354	163	12.6429	8.6	5.4	22	96	41.92	5.38
C1	35	Male	60	203	5	7.51852	5	5.1	24	118	8.82	4.41
C2	49	Male	82	213	5	15.2143	5	4.5	26.14	118	24.9	4.97
C3	60	Male	5	192	0	12	0	4.2	23.11	106	24.31	3.47
C4	44	Male	5	211	5	7.53571	5	4	30.7	104	18.31	3.05
C5	37	Male	7	224	0	8	0	4.3	21.3	69	2.33	2.33
C6	46	Male	14	186	0	6.64286	0	5.2	24.7	94	6.52	3.26
C7	45	Male	91	195	0	6.96429	0	4.8	23.3	82	2.55	2.55
C8	43	Female	9	197	5	7.03571	5	4.4	18.4	66	6	3
C9	41	Male	15	183	0	6.53571	0	4.3	19.6	76	9.33	3.11
C10	44	Female	0	208	0	7.42857	0	4.8	23.8	73	8.84	2.95
C11	42	Male	28	201	5	7.17857	5	5.5	22.5	86	11.53	2.88
C12	36	Female	34	175	0	6.25	0	5.6	22.4	81	3.2	3.2
C13	53	Female	13	188	0	6.71429	0	4.2	19.3	81	2.23	2.31
C14	46	Female	18	190	5	6.78571	5	4.2	30.1	86	2.26	2.26
C15	42	Female	8	240	0	8.57143	0	4.4	24.2	92	20	2.63
C16	37	Female	13	168	0	6	0	5.1	26.2	90	20.8	2.42
C17	39	Male	19.6	185	0	6.60714	0	4.3	26.7	87	17.8	2.75
C18	33	Male	1	173	5	6.17857	5	4	26	72	20.34	2.75
C19	45	Male	58	181	0	6.46429	0	4.8	21	84	2.2	2.2
C20	43	Female	41	184	5	6.57143	5	4.6	29	94	NA	NA
	NA = not available
